# Supplementary material for: Uniparental Markers in Italy Reveal a Sex-Biased Genetic Structure and Different Historical Strata
Source: PLoS One. 2013 May 29;8(5):e65441. doi: 10.1371/journal.pone.0065441 (PMC3666984; doi:10.1371/journal.pone.0065441)
Supplement: Table S5 — DAPC membership probabilities to the SPCA-identified groups. (XLS) [file pone.0065441.s016.xls]

## Sheet: TABLE S5
Table S5. DAPC membership probabilities to the SPCA-identified groups
	DAPC-based posterior membership probabilities			SPCA-Grp
	1	2	3
Cuneo	1	0	0	1
Savona/Genova	1	0	0	1
Como	1	0	0	1
Brescia	1	0	0	1
Vicenza	0	1	0	2
Treviso	1	0	0	1
Bologna	1	0	0	1
LaSpezia/Massa	1	0	0	1
Grosseto/Siena	1	0	0	1
Pistoia	0.9889	0.0111	0	1
Macerata	0.0007	0.9993	0	2
Foligno/PG	0.237	0.763	0	1
Aquila	0	1	0	2
Campobasso	0.0014	0.9986	0	2
Benevento	0	1	0	2
Matera	0.0001	0.9999	0	2
Lecce	0	1	0	2
Cosenza/Catanzaro/Crotone	0	1	0	2
Agrigento	0	1	0	2
Catania	0	1	0	2
Ragusa/Siracusa	0	1	0	2
OlbiaTempio/Nuoro	0	0	1	3
Oristano	0	0	1	3
1: NWI (North-Western Italy)
2: SEI (Southern and Eastern Italy)
3: SAR (Sardinia)
